# Supplementary material for: Measurement and driving factors of carbon productivity in China’s provinces: From the perspective of embodied carbon emissions
Source: PLoS One. 2023 Aug 4;18(8):e0287842. doi: 10.1371/journal.pone.0287842 (PMC10403082; doi:10.1371/journal.pone.0287842)
Supplement: S1 Dataset — (XLSX) [file pone.0287842.s001.xlsx]

## Sheet: data
													2002	2007	2012	2017
												Embodied carbon productivity	0.0856812	0.107568	0.13581	0.177293
												Growth rate		0.255442	0.262554	0.305448
																								2002	2007	2012	2017
																							East	0.103396	0.121598	0.156242	0.199831
																							Central	0.0791497	0.0989538	0.132864	0.183932
																							West	0.0581808	0.0844491	0.101146	0.130121
						Fig. 1 ECP and its growth rate in China during the entire time period
																	Fig. 4 Evolutionary trend of ECP in three regions of China (East, Central, and West)
																	Unit: 100 million CNY/104 tonnes of ECE.

## Sheet: data2
	2002-2007
	EE	CE	CI	PC	P	Total effect															△ECPEE	△ECPCE	△ECPCI	△ECPPC	△ECPP	Total effect
Beijing	0.0825985	-0.0321061	-0.0504924	0.0230355	0.0274568	0.0504924														2002-2007	0.0183496	0.00353692	-0.0218865	0.0196033	0.00228325	0.0218865
Tianjin	0.0397134	0.00699988	-0.0467133	0.0366215	0.0100918	0.0467133														2007-2012	0.0477623	-0.01952	-0.0282423	0.0234269	0.00481536	0.0282423
Hebei	0.00584774	-0.00940719	0.00355945	-0.00525235	0.0016929	-0.00355945														2012-2017	0.0517447	-0.0102618	-0.0414829	0.0368942	0.00458869	0.0414829
Shanxi	0.0186401	-0.0348488	0.0162087	-0.0174606	0.00125193	-0.0162087														2002-2017	0.115588	-0.0239759	-0.0916117	0.0798994	0.0117123	0.0916117
Inner Mongolia	0.00906663	0.00879583	-0.0178625	0.0168485	0.00101392	0.0178625
Liaoning	0.0173191	0.00907493	-0.026394	0.0249621	0.00143192	0.026394
Jilin	0.0343487	-0.0245219	-0.0098268	0.00885495	0.000971848	0.0098268
Heilongjiang	0.0178975	0.0315386	-0.0494362	0.049205	0.000231213	0.0494362
Shanghai	0.0469412	0.0114102	-0.0583515	0.0310293	0.0273222	0.0583515
Jiangsu	0.0157761	0.00536314	-0.0211393	0.0155317	0.00560758	0.0211393
Zhejiang	0.0229534	0.00184036	-0.0247937	0.0146655	0.0101282	0.0247937
Anhui	0.0406749	0.00829199	-0.0489669	0.0494431	-0.000476225	0.0489669
Fujian	-0.00982257	-0.0323501	0.0421727	-0.049876	0.00770328	-0.0421727
Jiangxi	0.0284316	0.0148519	-0.0432835	0.0383598	0.00492369	0.0432835
Shandong	-0.00555966	-0.0151384	0.0206981	-0.0240398	0.00334173	-0.0206981
Henan	0.0182872	-0.000593402	-0.0176938	0.0203735	-0.00267964	0.0176938							Fig. 2 Driving factors of ECP in China
Hubei	0.0209246	0.0520152	-0.0729398	0.0724497	0.000490108	0.0729398							Unit: 100 million CNY/104 tonnes of ECE.
Hunan	-0.00156614	0.0282432	-0.0266771	0.0315136	-0.00483653	0.0266771
Guangdong	0.0281528	0.0338637	-0.0620165	0.0485366	0.0134799	0.0620165
Guangxi	0.0198516	-0.0280804	0.00822877	-0.00660187	-0.00162689	-0.00822877
Hainan	0.0188665	0.0480578	-0.0669243	0.0578072	0.00911714	0.0669243
Chongqing	0.0115287	0.0320552	-0.0435839	0.0435306	5.32595e-05	0.0435839
Sichuan	0.0151114	0.0358711	-0.0509824	0.0507923	0.000190134	0.0509824
Guizhou	0.016218	-0.0036511	-0.0125669	0.014678	-0.00211112	0.0125669
Yunnan	0.0109146	0.0113767	-0.0222914	0.0188727	0.0034187	0.0222914
Shaanxi	0.0300909	0.0024394	-0.0325303	0.0314203	0.00110992	0.0325303
Gansu	0.0113748	0.0179954	-0.0293702	0.0290695	0.000300747	0.0293702
Qinghai	0.00506211	0.00448921	-0.00955133	0.0079185	0.00163283	0.00955133
Ningxia	0.00225349	-0.00323636	0.00098287	-0.00263944	0.00165657	-0.00098287							2002-2017		△ECPEE	△ECPCE	△ECPCI	△ECPPC	△ECPP	Total effect
Xinjiang	0.0121117	0.0281096	-0.0402213	0.0339942	0.00622707	0.0402213								East	0.129028	-0.0325936	-0.0964344	0.0691717	0.0272627	0.0964344
														Central	0.132996	-0.0282145	-0.104782	0.103949	0.000832792	0.104782
														West	0.0793146	-0.00737455	-0.0719401	0.0671212	0.00481882	0.0719401
	2007-2012
	EE	CE	CI	PC	P	Total effect
Beijing	0.0935628	-0.0784143	-0.0151485	-0.0282323	0.0433808	0.0151485
Tianjin	0.0537301	-0.02635	-0.0273801	-0.00173493	0.029115	0.0273801
Hebei	0.0274105	-0.00323565	-0.0241749	0.0212483	0.0029266	0.0241749																	Fig. 5 Driving factors of ECP in three regions of China throughout the entire time period
Shanxi	0.0206991	-0.00375038	-0.0169487	0.0150324	0.00191634	0.0169487																	Unit: 100 million CNY/104 tonnes of ECE.
Inner Mongolia	0.0325198	-0.0210018	-0.0115181	0.0105189	0.000999218	0.0115181
Liaoning	0.0428338	-0.00546592	-0.0373679	0.0356697	0.00169817	0.0373679
Jilin	0.0530332	0.00625677	-0.0592899	0.0606708	-0.00138082	0.0592899
Heilongjiang	0.0437706	-0.00499003	-0.0387805	0.042112	-0.00333148	0.0387805
Shanghai	0.0580648	-0.0488116	-0.0092532	-0.0182191	0.0274723	0.0092532
Jiangsu	0.0711443	-0.0107786	-0.0603657	0.0516957	0.00867002	0.0603657
Zhejiang	0.0660811	-0.0211439	-0.0449372	0.0285852	0.016352	0.0449372
Anhui	0.0711782	-0.041742	-0.0294361	0.0329733	-0.0035372	0.0294361
Fujian	0.0780396	-0.0113375	-0.0667021	0.0536693	0.0130328	0.0667021
Jiangxi	0.0706278	-0.086772	0.0161442	-0.0199759	0.0038317	-0.0161442
Shandong	0.0399538	-0.0228094	-0.0171443	0.0133363	0.00380802	0.0171443
Henan	0.0500547	-0.0154278	-0.0346268	0.0323307	0.00229616	0.0346268
Hubei	0.0770652	-0.0518684	-0.0251968	0.0229654	0.00223138	0.0251968
Hunan	0.0708661	-0.0362613	-0.0346048	0.0293379	0.00526689	0.0346048
Guangdong	0.0651759	-0.0196356	-0.0455403	0.0178044	0.0277359	0.0455403
Guangxi	0.0627767	-0.0130861	-0.0496906	0.0522555	-0.00256491	0.0496906
Hainan	0.0778573	-0.0672577	-0.0105995	-0.00566005	0.0162596	0.0105995
Chongqing	0.0603225	-0.0270457	-0.0332767	0.0258671	0.0074096	0.0332767
Sichuan	0.0566358	-0.0393769	-0.0172589	0.0179175	-0.000658544	0.0172589
Guizhou	0.0274577	-0.00436802	-0.0230897	0.0237853	-0.00069563	0.0230897
Yunnan	0.0419261	-0.0161573	-0.0257688	0.0230167	0.00275211	0.0257688
Shaanxi	0.0554894	-0.0320669	-0.0234225	0.0209358	0.00248669	0.0234225
Gansu	0.0283767	-0.013307	-0.0150697	0.0150219	4.78472e-05	0.0150697
Qinghai	0.0148311	-0.0168051	0.00197402	-0.00346057	0.00148655	-0.00197402
Ningxia	0.0171186	-0.0030269	-0.0140917	0.0116609	0.00243077	0.0140917
Xinjiang	0.0129433	-0.0339205	0.0209772	-0.0265418	0.00556459	-0.0209772
	2012-2017
	EE	CE	CI	PC	P	Total effect
Beijing	0.115401	-0.0216364	-0.0937642	0.0799971	0.0137671	0.0937642
Tianjin	0.0664045	-0.0257204	-0.0406841	0.0367548	0.00392923	0.0406841
Hebei	0.01999	-0.0109278	-0.00906224	0.00740952	0.00165272	0.00906224
Shanxi	0.0129713	0.006982	-0.0199533	0.0206128	-0.000659543	0.0199533
Inner Mongolia	0.000534248	0.00185642	-0.00239067	0.00336064	-0.000969974	0.00239067
Liaoning	0.0029759	-0.0201471	0.0171712	-0.0156233	-0.0015479	-0.0171712
Jilin	0.0727019	0.00752369	-0.0802256	0.0925536	-0.012328	0.0802256
Heilongjiang	0.026109	-0.00557723	-0.0205318	0.0347875	-0.0142557	0.0205318
Shanghai	0.0894772	0.023006	-0.112483	0.105902	0.00658126	0.112483
Jiangsu	0.0932175	-0.00330856	-0.0899089	0.080853	0.00905596	0.0899089
Zhejiang	0.0518397	-0.0166625	-0.0351772	0.0181797	0.0169976	0.0351772
Anhui	0.0543845	-0.0414419	-0.0129426	0.0106532	0.00228939	0.0129426
Fujian	0.0921101	-0.0575194	-0.0345907	0.0196253	0.0149655	0.0345907
Jiangxi	0.0343881	-0.0192408	-0.0151473	0.0138776	0.00126967	0.0151473
Shandong	0.0502802	-0.0136294	-0.0366508	0.0322787	0.00437209	0.0366508
Henan	0.0703768	-0.0370886	-0.0332882	0.0283706	0.00491756	0.0332882
Hubei	0.121727	0.0500757	-0.171802	0.166643	0.00515971	0.171802
Hunan	0.097564	0.00920217	-0.106766	0.105388	0.00137854	0.106766
Guangdong	0.0908837	-0.0285279	-0.0623558	0.0375648	0.0247909	0.0623558
Guangxi	0.045586	-0.00681772	-0.0387683	0.0294995	0.00926875	0.0387683
Hainan	0.0508314	-0.0519398	0.00110836	-0.0158921	0.0147837	-0.00110836								2002-2007	2007-2012	2012-2017	2002-2017
Chongqing	0.0852652	-0.0499707	-0.0352944	0.0259427	0.00935171	0.0352944							Beijing	0.0504924	0.0151485	0.0937642	0.159405
Sichuan	0.0809423	0.04302	-0.123962	0.119196	0.00476587	0.123962							Tianjin	0.0467133	0.0273801	0.0406841	0.114777
Guizhou	0.0547664	-0.0113939	-0.0433725	0.0382225	0.00514999	0.0433725							Hebei	-0.00355945	0.0241749	0.00906224	0.0296777
Yunnan	0.060692	0.00423875	-0.0649308	0.0629214	0.00200945	0.0649308							Shanxi	-0.0162087	0.0169487	0.0199533	0.0206934
Shaanxi	0.0395538	0.020458	-0.0600118	0.0551991	0.00481265	0.0600118							Inner Mongolia	0.0178625	0.0115181	0.00239067	0.0317712
Gansu	0.0175375	0.00424013	-0.0217776	0.0227231	-0.000945433	0.0217776							Liaoning	0.026394	0.0373679	-0.0171712	0.0465908
Qinghai	0.00619271	-0.00800381	0.0018111	-0.00287722	0.00106612	-0.0018111							Jilin	0.0098268	0.0592899	0.0802256	0.149342
Ningxia	0.00128751	-0.00289696	0.00160945	-0.00419946	0.00259001	-0.00160945							Heilongjiang	0.0494362	0.0387805	0.0205318	0.108748
Xinjiang	-0.000843946	-0.0094272	0.0102711	-0.0161594	0.00588823	-0.0102711							Shanghai	0.0583515	0.0092532	0.112483	0.180088
													Jiangsu	0.0211393	0.0603657	0.0899089	0.171414
													Zhejiang	0.0247937	0.0449372	0.0351772	0.104908
													Anhui	0.0489669	0.0294361	0.0129426	0.0913456
	2002-2017												Fujian	-0.0421727	0.0667021	0.0345907	0.0591201
	△ECPEE	△ECPCE	△ECPCI	△ECPPC	△ECPP	Total effect							Jiangxi	0.0432835	-0.0161442	0.0151473	0.0422866
Hubei	0.20521	0.0647292	-0.269939	0.263042	0.00689663	0.269939							Shandong	-0.0206981	0.0171443	0.0366508	0.033097
Sichuan	0.147893	0.044311	-0.192204	0.189085	0.00311879	0.192204							Henan	0.0176938	0.0346268	0.0332882	0.0856088
Shanghai	0.198412	-0.0183238	-0.180088	0.108703	0.0713848	0.180088							Hubei	0.0729398	0.0251968	0.171802	0.269939
Jiangsu	0.178419	-0.00700485	-0.171414	0.146081	0.0253326	0.171414							Hunan	0.0266771	0.0346048	0.106766	0.168048
Guangdong	0.166337	0.00357601	-0.169913	0.107643	0.06227	0.169913							Guangdong	0.0620165	0.0455403	0.0623558	0.169913
Hunan	0.161169	0.00687946	-0.168048	0.167944	0.000103958	0.168048							Guangxi	-0.00822877	0.0496906	0.0387683	0.0802301
Beijing	0.301581	-0.142176	-0.159405	0.0668873	0.0925178	0.159405							Hainan	0.0669243	0.0105995	-0.00110836	0.0764155
Jilin	0.176897	-0.0275545	-0.149342	0.158792	-0.00944955	0.149342							Chongqing	0.0435839	0.0332767	0.0352944	0.112155
Shaanxi	0.13015	-0.014185	-0.115965	0.108094	0.00787023	0.115965							Sichuan	0.0509824	0.0172589	0.123962	0.192204
Tianjin	0.149052	-0.0342742	-0.114777	0.0722475	0.0425299	0.114777							Guizhou	0.0125669	0.0230897	0.0433725	0.079029
Yunnan	0.1113	0.00169068	-0.112991	0.103358	0.00963288	0.112991							Yunnan	0.0222914	0.0257688	0.0649308	0.112991
Chongqing	0.13185	-0.0196945	-0.112155	0.0985307	0.0136244	0.112155							Shaanxi	0.0325303	0.0234225	0.0600118	0.115965
Heilongjiang	0.0759921	0.0327563	-0.108748	0.120566	-0.0118174	0.108748							Gansu	0.0293702	0.0150697	0.0217776	0.0662176				Fig. 3 Total effect of ECP in China’s provinces
Zhejiang	0.137292	-0.0323841	-0.104908	0.0619433	0.0429649	0.104908							Qinghai	0.00955133	-0.00197402	-0.0018111	0.00576621				Unit: 100 million CNY/104 tonnes of ECE.
Anhui	0.148134	-0.0567885	-0.0913456	0.0931989	-0.00185331	0.0913456							Ningxia	-0.00098287	0.0140917	-0.00160945	0.0114994
Henan	0.132374	-0.0467649	-0.0856088	0.0827196	0.00288923	0.0856088							Xinjiang	0.0402213	-0.0209772	-0.0102711	0.00897295
Guangxi	0.137255	-0.0570245	-0.0802301	0.0769825	0.00324757	0.0802301
Guizhou	0.0984238	-0.0193948	-0.079029	0.0795995	-0.000570493	0.079029
Hainan	0.125619	-0.049204	-0.0764155	0.0414847	0.0349308	0.0764155
Gansu	0.0510662	0.0151513	-0.0662176	0.0664175	-0.00019996	0.0662176
Fujian	0.167662	-0.108542	-0.0591201	0.0198354	0.0392847	0.0591201
Liaoning	0.0541613	-0.00757055	-0.0465908	0.0447322	0.00185857	0.0465908
Jiangxi	0.123566	-0.0812791	-0.0422866	0.0327538	0.00953282	0.0422866
Shandong	0.094636	-0.0615389	-0.033097	0.0196815	0.0134155	0.033097
Inner Mongolia	0.0388246	-0.00705341	-0.0317712	0.0305407	0.00123052	0.0317712
Hebei	0.0546972	-0.0250196	-0.0296777	0.0228851	0.00679259	0.0296777
Shanxi	0.0690274	-0.048334	-0.0206934	0.0168295	0.00386386	0.0206934
Ningxia	0.020871	-0.00937162	-0.0114994	0.00491671	0.00658266	0.0114994
Xinjiang	0.0176008	-0.00862783	-0.00897295	-0.00467219	0.0136451	0.00897295
Qinghai	0.0232929	-0.0175267	-0.00576621	0.00195353	0.00381268	0.00576621
